# Supplementary material for: Exploring GBA1 gene in Parkinson's disease: Prevalence and variant spectrum from Asia minor
Source: Neurol Sci. 2025 Jun 20;46(9):4361–73. doi: 10.1007/s10072-025-08286-5 (PMC12394313; doi:10.1007/s10072-025-08286-5)
Supplement: Supplementary file 3 — Supplementary file3 (XLSX 12 KB) [file 10072_2025_8286_MOESM3_ESM.xlsx]

## Sheet: Sayfa1
N (%)	Gene	Exon	HGVS.p	HGVS.c	HGVS.p - full length name	rsID	ACMG Classification	Criteria	Revel	AlphaMissense	SIFT	Mutation Taster	FATHMM	DANN	MetaLR	PrimateAI	GERP	SpliceAI	dbscSNV Ada	dbscSNV RF
2 (2.9)	GBA1	11	IVS10-10_9delTGinsGA	c.1506-10_9delTGinsGA	-	-	VUS	PM2	N/A	N/A	N/A	N/A	N/A	N/A	N/A	N/A	N/A	N/A	N/A	N/A
1 (1.5)	GBA1	10	IVS9-2_5dupTTCA	c.1389-1_1389insTTCA	-	-	Likely pathogenic	PVS1, PM2	N/A	N/A	N/A	N/A	N/A	N/A	N/A	N/A	N/A	N/A	N/A	N/A
1 (1.5)	GBA1	6	p.A229V	c.686C>T	p.(Ala229Val)	rs75636769	Likely pathogenic	PM1, PP2, PM2, PM5	Uncertain (0.64)	Benign (Moderate) (0.133)	Benign (Supporting) (0.261)	Deleterious (low) (0.63)	Deleterious (Moderate) (-5.57)	Deleterious (0.92)	Deleterious (0.85)	Benign (Supporting) (0.44)	Benign (Supporting) (0.17)	Benign (0)	N/A	N/A
1 (1.5)	GBA1	9	p.Y457*	c.1371C>A	p.(Tyr457Ter)	-	Likely pathogenic	PVS1, PM2	N/A	N/A	N/A	Deleterious (1)	N/A	Deleterious (0.99)	N/A	N/A	Benign (Supporting) (2.59)	Benign (0.03)	N/A	N/A
1 (1.5)	GBA1	7	p.L325F	c.975G>C	p.(Leu325Phe)	-	VUS	PM2, PP3, PP2	Deleterious (Supporting) (0.65)	Benign (Supporting) (0.195)	Benign (Moderate) (0.389)	Deleterious (1)	Deleterious (Moderate) (-5.51)	Deleterious (low) (0.73)	Deleterious (0.77)	Benign (Supporting) (0.43)	Benign (Supporting) (-1.13)	Benign (0.03)	N/A	N/A
1 (1.5)	GBA1	7	p.L288P	c.863T>C	p.(Leu288Pro)	-	Likely pathogenic	PM1, PP2, PM2, PP3	Deleterious (Moderate) (0.93)	Deleterious (Moderate) (0.974)	Uncertain (0.006)	Deleterious (1)	Deleterious (Moderate) (-5.84)	Deleterious (1)	Deleterious (0.98)	Uncertain (0.75)	Uncertain (3.51)	Benign (0)	N/A	N/A
1 (1.5)	GBA1	1 (5’UTR)	-	c.-14A>G	-	rs1064640	VUS	PM2, BP7	N/A	N/A	N/A	N/A	N/A	N/A	N/A	N/A	N/A	Benign (0)	N/A	N/A
1 (1.5)	GBA1	11	p.Y531Y	c.1593C>T	p.(Tyr531Tyr)	-	VUS	PM2, BP7	N/A	N/A	N/A	N/A	N/A	N/A	N/A	N/A	N/A	Benign (0)	N/A	N/A
1 (1.5)	GBA1	6	p.G234R	c.700G>A	p.(Gly234Arg)	-	Likely pathogenic	PM1, PP2, PM2, PM5, PP3	Deleterious (Strong) (0.96)	Deleterious (Moderate) (0.982)	Deleterious (Supporting) (0)	Deleterious (1)	Deleterious (Moderate) (-6.58)	Deleterious (1)	Deleterious (0.99)	Uncertain (0.68)	Uncertain (3.66)	Benign (0)	N/A	N/A
1 (1.5)	GBA1	5	IVS5+17T>C	c.588+17T>C	-	rs761359412	VUS	PM2, BP7	N/A	N/A	N/A	N/A	N/A	N/A	N/A	N/A	N/A	Benign (0)	N/A	N/A
1 (1.5)	GBA1	7	p.L279M	c.835C>A	p.(Leu279Met)	-	VUS	PM1, PP2, PM2	Uncertain (0.47)	Benign (Moderate) (0.146)	Benign (Supporting) (0.175)	Benign (0)	Deleterious (Moderate) (-5.55)	Deleterious (0.92)	Deleterious (0.78)	Benign (Supporting) (0.43)	Benign (Supporting) (-0.68)	Benign (0)	N/A	N/A
1 (1.5)	GBA1	3	p.Y50C	c.149A>G	p.(Tyr50Cys)	-	VUS	PM2, PP3, PP2	Deleterious (Supporting) (0.67)	Benign (Supporting) (0.198)	Benign (Supporting) (0.144)	Deleterious (1)	Uncertain (-4.12)	Deleterious (0.99)	Deleterious (0.88)	Uncertain (0.62)	Uncertain (3.46)	Benign (0)	N/A	N/A
1 (1.5)	GBA1	5	p.N156Hfs*5	c.465_481del	p.(Asn156fs)	-	Likely pathogenic	PVS1, PM2	N/A	N/A	N/A	N/A	N/A	N/A	N/A	N/A	N/A	N/A	N/A	N/A
1 (1.5)	GBA1	9	p.R434P	c.1301G>C	p.Arg434Pro	-	Likely pathogenic	PM1, PP2, PM2, PM5, PP3	Deleterious (Supporting) (0.68)	Uncertain (0.663)	Benign (Supporting) (0.086)	Deleterious (0.98)	Deleterious (Moderate) (-5.72)	Deleterious (0.99)	Deleterious (0.92)	Uncertain (0.55)	Uncertain (4.95)	Benign (0.02)	N/A	N/A
V1a	GBA1	3	p.P67L	c.200C>T	p.(Pro67Leu)	-	Likely pathogenic	PM2, PM1, PP2, PP3	Deleterious (Supporting) (0.68)	Benign (Moderate) (0.076)	Uncertain (0.02)	Deleterious (1)	Deleterious (Moderate) (-6.45)	Deleterious (0.99)	Deleterious (0.96)	Uncertain (0.56)	Uncertain (3.46)	Benign (0)	N/A	N/A
The variants detected were categorized according to ACMG criteria.
Richards, S., Aziz, N., Bale, S., Bick, D., Das, S., Gastier-Foster, J., Grody, W. W., Hegde, M., Lyon, E., Spector, E., Voelkerding, K., Rehm, H. L., & ACMG Laboratory Quality Assurance Committee (2015). Standards and guidelines for the interpretation of sequence variants: a joint consensus recommendation of the American College of Medical Genetics and Genomics and the Association for Molecular …
